# Supplementary material for: Influence of aprepitant on the pharmacodynamics and pharmacokinetics of gliclazide in rats and rabbits
Source: PeerJ. 2018 May 22;6:e4798. doi: 10.7717/peerj.4798 (PMC5969050; doi:10.7717/peerj.4798)
Supplement: Supplemental Information 1 — Each spreadsheet containing PD and PK data of (1) Normal rats, (2) Diabetic rats, (3) Normal rabbits. [file peerj-06-4798-s001.zip]

Archive with 5 entries (5 files):
- 1_Pharmacodynamic Data in Normal Rats.xlsx
- 2_Pharmacodynamic Data in Diabetic Rats.xlsx
- 3_Pharmacodynamic Data in Normal Rabbits.xlsx
- 4_Pharmacokinetic Data in Normal Rabbits.xlsx
- 5_Insulin Data in Rats and Rabbits.xlsx
