# Supplementary material for: Influence of aprepitant on the pharmacodynamics and pharmacokinetics of gliclazide in rats and rabbits
Source: PeerJ. 2018 May 22;6:e4798. doi: 10.7717/peerj.4798 (PMC5969050; doi:10.7717/peerj.4798)
Supplement: Supplemental Information 1 — Each spreadsheet containing PD and PK data of (1) Normal rats, (2) Diabetic rats, (3) Normal rabbits. [file peerj-06-4798-s001.zip › 1_Pharmacodynamic Data in Normal Rats.xlsx]

## Sheet: Normal Rats
	Mean % Blood Glucose Reduction levels of Gliclazide alone in Normal Rats										Time (hr)	Gliclazide		Aprepitant		Aprepitant Single Dose + Gliclazide		Aprepitant Multiple Dose + Gliclazide			T TEST (Significance)
	Time (hr)	Rat 1	Rat 2	Rat 3	Rat 4	Rat 5	Rat 6	Mean	SD			Mean	SD	Mean	SD	Mean	SD	Mean	SD		Gliclazide Vs SD Aprepitant	Gliclazide Vs MD Aprepitant
	0	0	0	0	0	0	0	0	0		0	0	0	0	0	0	0	0	0		0	0
	1	8.25688	4.44444	10.4803	12.766	12.7358	13.1455	10.3048	3.42361		1	10.3048	3.42361	3.31086	9.70177	21.0134	6.53872	29.1764	5.87496		0.00523418	4.75133e-05
	2	34.8624	37.3333	38.8646	41.7021	34.9057	34.2723	36.9901	2.90149		2	36.9901	2.90149	18.4954	7.71507	52.2923	6.61934	60.8085	8.15341		0.000409356	5.09534e-05
	3	35.7798	33.7778	27.9476	35.3191	25.4717	22.5352	30.1385	5.59101		3	30.1385	5.59101	15.8384	8.52826	44.4171	7.4572	52.6689	6.45317		0.00376795	7.22213e-05
	4	33.4862	32.8889	21.3974	34.0426	24.5283	12.2066	26.425	8.72592		4	26.425	8.72592	14.3422	8.75263	41.8506	5.53102	50.1125	4.92572		0.00440839	0.000175202
	6	24.3119	31.1111	17.0306	27.6596	5.66038	11.2676	19.5069	9.89906		6	19.5069	9.89906	12.7807	8.83266	35.168	5.70812	50.1056	5.30986		0.00727723	5.55284e-05
	8	34.4037	36.8889	37.5546	40	33.0189	33.8028	35.9448	2.66277		8	35.9448	2.66277	11.2283	8.64839	49.4221	8.62638	55.4394	5.57215		0.00441333	1.5846e-05
	10	31.1927	26.6667	19.214	14.8936	8.01887	17.8404	19.6377	8.29261		10	19.6377	8.29261	8.63318	7.35648	26.4634	6.96843	37.2662	6.12219		0.153724	0.00186033
	12	26.6055	17.7778	12.6638	-6.38298	-3.77358	15.493	10.3972	12.8893		12	10.3972	12.8893	6.90467	8.0191	20.7541	5.96298	30.9958	5.26767		0.10435	0.00466152
	Mean % Blood Glucose Reduction levels of Aprepitant alone in Normal Rats																					P<0.001
	Time (hr)	Rat 1	Rat 2	Rat 3	Rat 4	Rat 5	Rat 6	Mean	SD													P<0.01
	0	0	0	0	0	0	0	0	0													p<0.05
	1	6.57277	3.16742	11.3043	-11.3924	-4.20561	14.4186	3.31086	9.70177
	2	9.38967	23.913	20.6009	29.1139	10.2804	17.6744	18.4954	7.71507
	3	8.92019	23.4783	19.7425	26.5823	6.07477	10.2326	15.8384	8.52826
	4	8.4507	22.6087	18.0258	25.3165	5.14019	6.51163	14.3422	8.75263
	6	7.51174	21.7391	16.309	23.2068	2.33645	5.5814	12.7807	8.83266
	8	6.57277	20.8696	14.5923	20.6751	1.86916	2.7907	11.2283	8.64839
	10	6.10329	19.5652	12.8755	11.3924	0.46729	1.39535	8.63318	7.35648
	12	4.69484	18.6957	12.0172	9.2827	-1.40187	-1.86047	6.90467	8.0191
	Mean % Blood Glucose Reduction levels of Gliclazide + SD Aprepitant in Normal Rats
	Time (hr)	Rat 1	Rat 2	Rat 3	Rat 4	Rat 5	Rat 6	Mean	SD
	0	0	0	0	0	0	0	0	0
	1	21.4286	18.552	24.4444	22.0779	10	29.5775	21.0134	6.53872
	2	40.4762	56.1086	57.7778	50.2165	51.4286	57.7465	52.2923	6.61934
	3	45.2381	52.4887	44.4444	50.6494	31.4286	42.2535	44.4171	7.4572
	4	38.0952	47.9638	38.2222	35.0649	48.0952	43.662	41.8506	5.53102
	6	28.5714	36.6516	28.8889	35.0649	43.3333	38.4977	35.168	5.70812
	8	33.3333	47.9638	51.1111	56.2771	57.1429	50.7042	49.4221	8.62638
	10	24.2857	34.8416	26.2222	33.7662	16.1905	23.4742	26.4634	6.96843
	12	19.0476	27.6018	22.2222	26.8398	12.381	16.4319	20.7541	5.96298
	Mean % Blood Glucose Reduction levels of Gliclazide + MD Aprepitant in Normal Rats
	Time (hr)	Rat 1	Rat 2	Rat 3	Rat 4	Rat 5	Rat 6	Mean	SD
	0	0	0	0	0	0	0	0	0
	1	35.4839	28.5714	36.9565	27.4262	23.3645	23.2558	29.1764	5.87496
	2	47.0046	67.7419	68.2609	57.384	58.8785	65.5814	60.8085	8.15341
	3	53.9171	58.5253	53.4783	58.2278	50.9346	40.9302	52.6689	6.45317
	4	48.3871	55.2995	41.3043	53.5865	50.9346	51.1628	50.1125	4.92572
	6	40.0922	49.3088	50	54.0084	53.271	53.9535	50.1056	5.30986
	8	44.7005	56.2212	60.8696	55.6962	57.0093	58.1395	55.4394	5.57215
	10	35.4839	42.3963	36.087	43.4599	26.6355	39.5349	37.2662	6.12219
	12	30.8756	35.4839	32.6087	37.1308	23.3645	26.5116	30.9958	5.26767
