# Supplementary material for: Influence of aprepitant on the pharmacodynamics and pharmacokinetics of gliclazide in rats and rabbits
Source: PeerJ. 2018 May 22;6:e4798. doi: 10.7717/peerj.4798 (PMC5969050; doi:10.7717/peerj.4798)
Supplement: Supplemental Information 1 — Each spreadsheet containing PD and PK data of (1) Normal rats, (2) Diabetic rats, (3) Normal rabbits. [file peerj-06-4798-s001.zip › 2_Pharmacodynamic Data in Diabetic Rats.xlsx]

## Sheet: Diabetic Rats
	Mean % Blood Glucose Reduction levels of Gliclazide alone in Diabetic Rats										Time (hr)	Gliclazide		Aprepitant		Aprepitant Single Dose + Gliclazide		Aprepitant Multiple Dose + Gliclazide			T TEST (Significance)
	Time (hr)	Rat 1	Rat 2	Rat 3	Rat 4	Rat 5	Rat 6	Mean	SD			Mean	SD	Mean	SD	Mean	SD	Mean	SD		Gliclazide Vs SD Aprepitant	Gliclazide Vs MD Aprepitant
	0	0	0	0	0	0	0	0	0		0	0	0	0	0	0	0	0	0		0	0
	1	13.578	12.5926	11.4878	15.3005	11.2782	14.9338	13.1952	1.70618		1	13.1952	1.70618	7.10976	2.08958	20.3432	1.39059	34.306	1.51941		1.23747e-05	6.38272e-10
	2	41.1009	42.2222	39.1714	38.2514	39.6617	38.5633	39.8285	1.54251		2	39.8285	1.54251	19.9076	1.82214	56.3622	1.87245	63.4394	3.64787		1.24547e-08	4.52445e-08
	3	32.2936	32.4074	32.7684	31.8761	29.3233	25.7089	30.7296	2.75381		3	30.7296	2.75381	15.1098	2.18619	39.1454	2.69825	45.1379	2.2473		0.00032504	1.69626e-06
	4	27.5229	29.6296	25.4237	28.9617	27.6316	31.9471	28.5194	2.21547		4	28.5194	2.21547	12.1609	2.83025	36.9121	3.20304	38.7674	3.29625		0.000358383	8.67592e-05
	6	20.1835	23.1481	20.5273	22.5865	21.9925	22.4953	21.8222	1.19887		6	21.8222	1.19887	10.7407	1.98024	33.48	2.83538	42.0783	2.83945		3.15125e-06	1.76999e-08
	8	38.5321	42.5926	38.6064	41.5301	40.0376	32.1361	38.9058	3.68288		8	38.9058	3.68288	10.6954	2.00461	51.2996	2.60548	56.6377	2.55652		5.17264e-05	2.12353e-06
	10	33.0275	35.1852	29.9435	34.6084	28.1955	29.1115	31.6786	2.981		10	31.6786	2.981	9.29224	2.76555	36.4869	2.29739	39.9185	2.34535		0.0106999	0.000337162
	12	14.6789	17.5926	17.1375	19.1257	15.6015	14.3667	16.4171	1.85082		12	16.4171	1.85082	6.31418	2.86044	26.1188	2.06495	29.5105	2.06993		6.41357e-06	4.18019e-07
	Mean % Blood Glucose Reduction levels of Aprepitant alone in Diabetic Rats																					P<0.001
	Time (hr)	Rat 1	Rat 2	Rat 3	Rat 4	Rat 5	Rat 6	Mean	SD													P<0.01
	0	0	0	0	0	0	0	0	0													p<0.05
	1	8.59232	8.83978	4.53686	9.46197	5.53506	5.6926	7.10976	2.08958
	2	22.6691	19.8895	17.0132	20.4082	20.1107	19.3548	19.9076	1.82214
	3	14.0768	14.9171	14.5558	17.9963	17.1587	11.9545	15.1098	2.18619
	4	10.6033	12.523	11.3422	15.2134	15.3137	7.96964	12.1609	2.83025
	6	10.2377	10.6814	11.1531	11.5028	13.4686	7.40038	10.7407	1.98024
	8	8.59232	11.0497	8.88469	10.0186	11.6236	14.0038	10.6954	2.00461
	10	10.4205	12.523	6.04915	8.34879	6.45756	11.9545	9.29224	2.76555
	12	6.76417	11.7864	4.91493	5.93692	4.42804	4.05465	6.31418	2.86044
	Mean % Blood Glucose Reduction levels of Gliclazide + SD Aprepitant in Diabetic Rats
	Time (hr)	Rat 1	Rat 2	Rat 3	Rat 4	Rat 5	Rat 6	Mean	SD
	0	0	0	0	0	0	0	0	0
	1	22.043	21.3115	19.4757	18.3673	21.1957	19.666	20.3432	1.39059
	2	58.7814	57.1949	54.1199	57.6994	54.3478	56.0297	56.3622	1.87245
	3	41.7563	42.623	37.8277	39.8887	36.413	36.3636	39.1454	2.69825
	4	36.3799	38.0692	31.8352	35.0649	39.4928	40.6308	36.9121	3.20304
	6	31.0036	31.694	30.7116	33.7662	36.413	37.2913	33.48	2.83538
	8	48.0287	50.2732	49.0637	52.6902	52.8623	54.8794	51.2996	2.60548
	10	38.172	39.8907	34.0824	37.1058	34.4203	35.2505	36.4869	2.29739
	12	28.3154	28.9617	24.1573	25.974	25	24.3043	26.1188	2.06495
	Mean % Blood Glucose Reduction levels of Gliclazide + MD Aprepitant in Diabetic Rats
	Time (hr)	Rat 1	Rat 2	Rat 3	Rat 4	Rat 5	Rat 6	Mean	SD
	0	0	0	0	0	0	0	0	0
	1	36.7089	33.3942	34.8624	34.334	32.1561	34.3808	34.306	1.51941
	2	65.642	68.0657	66.055	58.7242	60.9665	61.183	63.4394	3.64787
	3	46.1121	47.4453	44.0367	44.2777	41.6357	47.3198	45.1379	2.2473
	4	41.2297	42.5182	41.4679	36.2101	35.8736	35.305	38.7674	3.29625
	6	44.8463	38.8686	39.4495	40.5253	43.3086	45.4713	42.0783	2.83945
	8	52.9837	55.6569	55.5963	57.7861	57.2119	60.5915	56.6377	2.55652
	10	41.2297	43.4307	39.0826	40.1501	36.4312	39.1867	39.9185	2.34535
	12	31.2839	32.4818	29.3578	28.8931	26.7658	28.281	29.5105	2.06993
