# Supplementary material for: Influence of aprepitant on the pharmacodynamics and pharmacokinetics of gliclazide in rats and rabbits
Source: PeerJ. 2018 May 22;6:e4798. doi: 10.7717/peerj.4798 (PMC5969050; doi:10.7717/peerj.4798)
Supplement: Supplemental Information 1 — Each spreadsheet containing PD and PK data of (1) Normal rats, (2) Diabetic rats, (3) Normal rabbits. [file peerj-06-4798-s001.zip › 3_Pharmacodynamic Data in Normal Rabbits.xlsx]

## Sheet: Normal Rabbits
	Mean % Blood Glucose Reduction levels of Gliclazide alone in Normal Rabbits										Time (hr)	Gliclazide		Aprepitant		Aprepitant Single Dose + Gliclazide		Aprepitant Multiple Dose + Gliclazide			T TEST (Significance)
	Time (hr)	Rat 1	Rat 2	Rat 3	Rat 4	Rat 5	Rat 6	Mean	SD			Mean	SD	Mean	SD	Mean	SD	Mean	SD		Gliclazide Vs SD Aprepitant	Gliclazide Vs MD Aprepitant
	0	0	0	0	0	0	0	0	0		0	0	0	0	0	0	0	0	0		0	0
	1	11.3924	10.2041	4.44444	9.46502	13.1915	14.0271	10.4541	3.41459		1	10.4541	3.41459	2.18925	1.1209	8.28352	2.07478	9.66671	1.78927		0.212835	0.627683
	2	21.9409	30.6122	15.5556	19.7531	11.0638	16.7421	19.278	6.68644		2	19.278	6.68644	5.39885	1.28564	24.0769	4.75648	26.1332	6.55444		0.182499	0.103157
	3	37.9747	42.0408	33.7778	40.3292	39.0638	26.6968	36.6472	5.61238		3	36.6472	5.61238	9.73456	2.49763	44.6228	4.98169	48.8716	5.16948		0.0263425	0.00284655
	4	29.1139	27.3469	16.4444	25.1029	17.8723	24.4344	23.3858	5.12114		4	23.3858	5.12114	14.1425	3.11193	37.8909	4.17225	41.185	2.43503		0.00031062	1.66431e-05
	6	16.8776	25.7143	12.4444	18.107	14.8936	19.0045	17.8403	4.51998		6	17.8403	4.51998	12.191	2.2357	29.467	3.41089	34.3667	5.07461		0.000514522	0.000139948
	8	13.5021	22.449	6.66667	13.5802	6.80851	13.5747	12.7635	5.80194		8	12.7635	5.80194	9.79351	2.5068	25.1189	4.17141	30.7452	5.50393		0.00172941	0.000258996
	10	11.3924	19.5918	4.44444	11.5226	5.95745	12.6697	10.9297	5.39273		10	10.9297	5.39273	8.13383	3.03219	22.7367	4.51621	26.9284	5.04496		0.00210526	0.000344199
	12	10.1266	17.9592	3.11111	6.17284	3.40426	4.97738	7.62522	5.66325		12	7.62522	5.66325	6.23496	2.32867	17.3068	4.51685	23.5197	5.37908		0.00837652	0.000549671
	16	8.43882	14.6939	2.22222	4.52675	2.55319	2.71493	5.8583	4.90969		16	5.8583	4.90969	4.37984	2.36415	12.0618	4.80004	19.2688	5.63969		0.0512942	0.00134949
	20	7.173	12.2449	1.33333	2.46914	1.70213	0.904977	4.30458	4.51229		20	4.30458	4.51229	2.66887	1.98424	8.51805	5.20888	14.8387	7.1415		0.165116	0.0121579
	24	5.06329	10.2041	0.444444	0.823045	0.425532	0	2.82673	4.07121		24	2.82673	4.07121	1.53814	1.83447	4.21746	5.32861	11.5334	6.02693		0.622472	0.0149821
	Mean % Blood Glucose Reduction levels of Aprepitant alone in Normal Rabbits																					P<0.001
	Time (hr)	Rat 1	Rat 2	Rat 3	Rat 4	Rat 5	Rat 6	Mean	SD													P<0.01
	0	0	0	0	0	0	0	0	0													p<0.05
	1	3.34728	2.90456	0.440529	2.90456	1.26582	2.27273	2.18925	1.1209
	2	7.11297	6.639	5.72687	4.14938	4.21941	4.54545	5.39885	1.28564
	3	12.1339	12.8631	10.5727	6.639	8.01688	8.18182	9.73456	2.49763
	4	14.2259	16.5975	11.8943	17.0124	16.0338	9.09091	14.1425	3.11193
	6	10.8787	14.9378	11.4537	14.9378	11.3924	9.54545	12.191	2.2357
	8	5.85774	12.8631	9.69163	11.6183	10.5485	8.18182	9.79351	2.5068
	10	4.1841	11.6183	7.92952	10.7884	9.2827	5	8.13383	3.03219
	12	2.92887	8.29876	7.48899	7.88382	7.173	3.63636	6.23496	2.32867
	16	2.09205	4.56432	6.1674	6.639	5.90717	0.909091	4.37984	2.36415
	20	1.25523	2.48963	3.0837	5.80913	3.37553	0	2.66887	1.98424
	24	0	0.829876	0.881057	4.56432	2.95359	0	1.53814	1.83447
	Mean % Blood Glucose Reduction levels of Gliclazide + SD Aprepitant in Normal Rabbits
	Time (hr)	Rat 1	Rat 2	Rat 3	Rat 4	Rat 5	Rat 6	Mean	SD
	0	0	0	0	0	0	0	0	0
	1	8.67769	11.7155	6.92641	7.34694	9.20502	5.8296	8.28352	2.07478
	2	23.5537	30.9623	19.9134	24.898	27.1967	17.9372	24.0769	4.75648
	3	48.3471	51.8828	41.5584	38.3673	41.841	45.7399	44.6228	4.98169
	4	42.1488	43.5146	35.4978	32.6531	37.6569	35.8744	37.8909	4.17225
	6	31.8182	30.9623	30.7359	23.2653	32.2176	27.8027	29.467	3.41089
	8	29.7521	29.7071	25.5411	19.5918	24.6862	21.435	25.1189	4.17141
	10	27.686	27.6151	21.2121	16.3265	23.8494	19.7309	22.7367	4.51621
	12	23.5537	20.9205	17.7489	11.4286	16.7364	13.4529	17.3068	4.51685
	16	17.3554	18.41	11.2554	8.16327	10.4603	6.72646	12.0618	4.80004
	20	13.2231	16.318	6.92641	6.12245	6.27615	2.24215	8.51805	5.20888
	24	9.09091	12.1339	2.5974	1.63265	2.09205	-2.24215	4.21746	5.32861
	Mean % Blood Glucose Reduction levels of Gliclazide + MD Aprepitant in Normal Rabbits
	Time (hr)	Rat 1	Rat 2	Rat 3	Rat 4	Rat 5	Rat 6	Mean	SD
	0	0	0	0	0	0	0	0	0
	1	8.3682	11.5226	8.69565	11.157	11.0169	7.23982	9.66671	1.78927
	2	24.6862	36.6255	25.2174	30.1653	22.4576	17.6471	26.1332	6.55444
	3	49.7908	56.7901	50	50.4132	42.7966	43.4389	48.8716	5.16948
	4	43.5146	44.4444	39.5652	41.3223	40.2542	38.009	41.185	2.43503
	6	35.1464	39.5062	32.6087	38.4298	35.1695	25.3394	34.3667	5.07461
	8	30.9623	36.214	28.6957	37.1901	29.2373	22.1719	30.7452	5.50393
	10	28.8703	32.0988	23.913	32.2314	25	19.457	26.9284	5.04496
	12	24.6862	30.0412	19.5652	28.9256	21.6102	16.2896	23.5197	5.37908
	16	20.5021	25.9259	15.2174	25.6198	15.678	12.6697	19.2688	5.63969
	20	18.41	23.8683	13.0435	19.8347	8.89831	4.97738	14.8387	7.1415
	24	14.2259	19.7531	8.69565	15.7025	7.20339	3.61991	11.5334	6.02693
