# Supplementary material for: Influence of aprepitant on the pharmacodynamics and pharmacokinetics of gliclazide in rats and rabbits
Source: PeerJ. 2018 May 22;6:e4798. doi: 10.7717/peerj.4798 (PMC5969050; doi:10.7717/peerj.4798)
Supplement: Supplemental Information 1 — Each spreadsheet containing PD and PK data of (1) Normal rats, (2) Diabetic rats, (3) Normal rabbits. [file peerj-06-4798-s001.zip › 4_Pharmacokinetic Data in Normal Rabbits.xlsx]

## Sheet: CTT- Normal Rabbits
	Mean Gliclazide concentration (ng/mL) alone in Normal Rabbits										Time (hr)	Gliclazide		Aprepitant Single Dose + Gliclazide		Aprepitant Multiple Dose + Gliclazide			T TEST (Significance)
	Time (hr)	1	2	3	4	5	6	Mean	SD			Mean	SD	Mean	SD	Mean	SD		Gliclazide Vs SD Aprepitant	Gliclazide Vs MD Aprepitant
	0	0	0	0	0	0	0	0	0		0	0	0	0	0	0	0		0	0
	1	195.32	162.35	175.32	165.32	155.35	165.32	169.83	14.0441		1	169.83	14.0441	186.48	10.0613	211.59	26.369		0.0399048	0.00650506
	2	235.65	239.85	247.35	220.165	235.48	228	234.416	9.42048		2	234.416	9.42048	262.139	8.3933	283.421	16.9866		0.000309129	0.000104164
	3	352.65	365.62	368.75	355.65	352.35	365.62	360.107	7.36384		3	360.107	7.36384	398.732	7.42131	426.967	7.6176		3.93836e-06	2.61853e-08
	4	318.27	325.38	324.35	335.23	325.38	335.35	327.327	6.71266		4	327.327	6.71266	353.893	3.77431	386.768	11.2793		7.26676e-06	6.09607e-07
	6	258.93	257.38	255.93	252.38	281.28	280.93	264.472	13.0657		6	264.472	13.0657	282.862	5.69503	312.305	8.63368		0.0101506	2.10673e-05
	8	209.15	210.09	206.15	200.35	231.5	231.15	214.732	13.296		8	214.732	13.296	238.455	5.60005	263.07	5.67133		0.00240796	9.56847e-06
	10	165.35	175.62	162.35	167.32	186.35	191.35	174.723	11.9012		10	174.723	11.9012	193.59	9.09167	226.088	6.86971		0.0115275	3.54477e-06
	12	130.65	135.65	142.9	157.32	168.25	171.9	151.112	17.2603		12	151.112	17.2603	174.502	11.8676	199.95	10.3437		0.0210041	0.000142179
	16	125.63	120	125.36	135.63	125.36	115.36	124.557	6.78827		16	124.557	6.78827	146.668	11.2139	169.615	17.0226		0.00203819	0.000128204
	20	62.85	86	79.65	62.36	68.36	79.36	73.0967	9.9134		20	73.0967	9.9134	96.3	8.96028	112.042	23.6457		0.00168059	0.00397127
	24	25.26	65.36	59.65	45.36	45.36	53.62	49.1017	14.0886		24	49.1017	14.0886	63.1583	8.83178	80.49	22.8239		0.065206	0.016769
																				P<0.0001
	Mean Gliclazide concentration (ng/mL) + SD Aprepitant in Normal Rabbits																			P<0.001
	Time (hr)	1	2	3	4	5	6	Mean	SD											p<0.05
	0	0	0	0	0	0	0	0	0
	1	198.67	184.7	195.47	187.67	170.7	181.67	186.48	10.0613
	2	259.04	263.24	276.74	263.555	258.87	251.39	262.139	8.3933
	3	394.85	389.15	405.32	398.62	395.13	409.32	398.732	7.42131
	4	356.66	356.19	351.74	358.04	352.77	347.96	353.893	3.77431
	6	282.32	280.77	279.32	275.77	287.67	291.32	282.862	5.69503
	8	238.54	239.48	235.54	229.74	240.89	246.54	238.455	5.60005
	10	188.65	198.92	185.65	190.62	209.65	188.05	193.59	9.09167
	12	164.04	169.04	166.29	170.71	181.64	195.29	174.502	11.8676
	16	149.02	143.39	148.75	162.35	148.75	127.75	146.668	11.2139
	20	86.24	99.39	103.04	85.63	95.75	107.75	96.3	8.96028
	24	59.65	68.75	73.04	68.75	48.75	60.01	63.1583	8.83178
	Mean Gliclazide concentration (ng/mL) + MD Aprepitant in Normal Rabbits
	Time (hr)	1	2	3	4	5	6	Mean	SD
	0	0	0	0	0	0	0	0	0
	1	247.99	214.05	228.72	213.03	172.85	192.9	211.59	26.369
	2	285.39	292.59	309.99	268.915	281.02	262.62	283.421	16.9866
	3	425.5	414.5	429.57	424.4	437.28	430.55	426.967	7.6176
	4	375.18	385.35	384.99	400.98	374.92	399.19	386.768	11.2793
	6	307.64	310.12	312.57	301.13	326.82	315.55	312.305	8.63368
	8	264.89	268.83	268.79	255.1	263.04	257.77	263.07	5.67133
	10	231.3	228.27	218.9	215.98	231.8	230.28	226.088	6.86971
	12	195.39	188.39	189.54	206.07	213.79	206.52	199.95	10.3437
	16	165.36	172.74	182	187.71	170.9	138.98	169.615	17.0226
	20	99.35	128.74	136.29	70.99	117.9	118.98	112.042	23.6457
	24	52.3	98.1	116.29	74.11	70.9	71.24	80.49	22.8239

## Sheet: PKT_Normal Rabbits
	Mean Gliclazide PK alone in Normal Rabbits										PK Parameter	Gliclazide		Aprepitant Single Dose + Gliclazide		Aprepitant Multiple Dose + Gliclazide			T TEST (Significance)
	PK Parameter	1	2	3	4	5	6	Mean	SD			Mean	SD	Mean	SD	Mean	SD		Gliclazide Vs SD Aprepitant	Gliclazide Vs MD Aprepitant
	Kel (hr-1)	0.20051	0.075948	0.080738	0.095048	0.097945	0.096726	0.107819	0.0463129		Kel (hr-1)	0.107819	0.0463129	0.0941977	0.0226844	0.0904412	0.0322765		0.532202	0.468195
	Cmax (ng/mL)	352.65	365.62	368.75	355.65	352.35	365.62	360.107	7.36384		Cmax (ng/mL)	360.107	7.36384	398.732	7.42131	426.967	7.6176		3.93836e-06	2.61853e-08
	Tmax (hr)	3	3	3	3	3	3	3	0		Tmax (hr)	3	0	3	0	3	0		#DIV/0!	#DIV/0!
	Cl/F (mL/hr)	0.001467	0.0011788	0.0012129	0.0013062	0.0012614	0.0012162	0.00127375	0.000104481		Cl/F (mL/hr)	0.00127375	0.000104481	0.00109645	4.14156e-05	0.000940992	0.000112897		0.00313882	0.000348131
	Vd/F (mL)	0.0073161	0.015521	0.015023	0.013743	0.012879	0.012573	0.0128425	0.00294465		Vd/F (mL)	0.0128425	0.00294465	0.012015	0.00190037	0.0111362	0.00249645		0.575818	0.304376
	T1/2 (hr)	3.4568	9.1266	8.5851	7.2926	7.0769	7.1661	7.11735	1.9812		T1/2 (hr)	7.11735	1.9812	7.63395	1.38393	8.48538	2.9239		0.611955	0.3651
	AUC(0-t) (ng*hr/mL)	3691.4	3890.1	3878.1	3810	3976.3	4050.3	3882.7	125.545		AUC(0-t) (ng*hr/mL)	3882.7	125.545	4407.63	38.7054	4968.08	155.165		1.93505e-06	1.08846e-07
	AUC(0-inf) (ng*hr/mL)	3817.4	4750.6	4617	4287.2	4439.4	4604.6	4419.37	335.654		AUC(0-inf) (ng*hr/mL)	4419.37	335.654	5113.23	185.987	6030.07	793.691		0.00127589	0.00101317
	AUMC(0-t)	32231	36383	35867	34759	36236	37256	35455.3	1775.56		AUMC(0-t)	35455.3	1775.56	41606.7	693.271	47811.7	2889.41		1.30729e-05	4.46267e-06
	AUMC(0-inf)	35882	68368	62749	51234	52080	56292	54434.2	11195.6		AUMC(0-inf)	54434.2	11195.6	66598.2	7475.1	88574.7	32736.1		0.0512685	0.0362391
	MRT(0-t)	8.7313	9.3528	9.2486	9.1233	9.1132	9.1984	9.12793	0.213376		MRT(0-t)	9.12793	0.213376	9.43918	0.0831736	9.61663	0.285362		0.0076298	0.00724761
	MRT(0-inf)	9.3998	14.391	13.591	11.95	11.731	12.225	12.2146	1.72385		MRT(0-inf)	12.2146	1.72385	12.994	1.03982	14.3403	3.2001		0.36534	0.182517
																				P<0.0001
	Mean Gliclazide PK + SD Aprepitant in Normal Rabbits																			P<0.001
	PK Parameter	1	2	3	4	5	6	Mean	SD											p<0.05
	Kel (hr-1)	0.08467	0.091886	0.088907	0.078464	0.13945	0.081809	0.0941977	0.0226844
	Cmax (ng/mL)	394.85	389.15	405.32	398.62	395.13	409.32	398.732	7.42131
	Tmax (hr)	3	3	3	3	3	3	3	0
	Cl/F (mL/hr)	0.0011108	0.001086	0.001064	0.0010621	0.0011729	0.0010829	0.00109645	4.14156e-05
	Vd/F (mL)	0.013119	0.011818	0.011968	0.013537	0.0084112	0.013237	0.012015	0.00190037
	T1/2 (hr)	8.1865	7.5435	7.7963	8.8339	4.9707	8.4728	7.63395	1.38393
	AUC(0-t) (ng*hr/mL)	4336.9	4408.5	4441.6	4396.2	4424.9	4437.7	4407.63	38.7054
	AUC(0-inf) (ng*hr/mL)	5041.4	5156.7	5263.1	5272.4	4774.5	5171.3	5113.23	185.987
	AUMC(0-t)	40306	41864	42314	41582	41588	41986	41606.7	693.271
	AUMC(0-inf)	65535	67964	71271	73777	52485	68557	66598.2	7475.1
	MRT(0-t)	9.2937	9.4962	9.5268	9.4586	9.3987	9.4611	9.43918	0.0831736
	MRT(0-inf)	12.999	13.18	13.542	13.993	10.993	13.257	12.994	1.03982
	Mean Gliclazide PK + MD Aprepitant in Normal Rabbits
	PK Parameter	1	2	3	4	5	6	Mean	SD
	Kel (hr-1)	0.14389	0.070725	0.052348	0.085619	0.10998	0.080085	0.0904412	0.0322765
	Cmax (ng/mL)	425.5	414.5	429.57	424.4	437.28	430.55	426.967	7.6176
	Tmax (hr)	3	3	3	3	3	3	3	0
	Cl/F (mL/hr)	0.001074	0.00086766	0.00075369	0.00098697	0.0009899	0.00097373	0.000940992	0.000112897
	Vd/F (mL)	0.0074642	0.012268	0.014398	0.011527	0.0090011	0.012159	0.0111362	0.00249645
	T1/2 (hr)	4.8172	9.8006	13.241	8.0957	6.3027	8.6551	8.48538	2.9239
	AUC(0-t) (ng*hr/mL)	4850.5	5067.1	5208.7	4808.3	5012.4	4861.5	4968.08	155.165
	AUC(0-inf) (ng*hr/mL)	5214	6454.2	7430.1	5673.9	5657.1	5751.1	6030.07	793.691
	AUMC(0-t)	45006	49976	52018	44887	48661	46322	47811.7	2889.41
	AUMC(0-inf)	56255	102877	147770	75771	69996	78779	88574.7	32736.1
	MRT(0-t)	9.2786	9.8627	9.9868	9.3353	9.7081	9.5283	9.61663	0.285362
	MRT(0-inf)	10.789	15.94	19.888	13.354	12.373	13.698	14.3403	3.2001
