# Supplementary material for: Influence of aprepitant on the pharmacodynamics and pharmacokinetics of gliclazide in rats and rabbits
Source: PeerJ. 2018 May 22;6:e4798. doi: 10.7717/peerj.4798 (PMC5969050; doi:10.7717/peerj.4798)
Supplement: Supplemental Information 1 — Each spreadsheet containing PD and PK data of (1) Normal rats, (2) Diabetic rats, (3) Normal rabbits. [file peerj-06-4798-s001.zip › 5_Insulin Data in Rats and Rabbits.xlsx]

## Sheet: Normal Rats
	Insulin levels (µU/ml) of Gliclazide alone in Normal Rats										Time (hr)	Gliclazide		Aprepitant		Aprepitant Single Dose + Gliclazide		Aprepitant Multiple Dose + Gliclazide			T TEST (Significance)
	Time (hr)	Rat 1	Rat 2	Rat 3	Rat 4	Rat 5	Rat 6	Mean	SD			Mean	SD	Mean	SD	Mean	SD	Mean	SD		Gliclazide Vs SD Aprepitant	Gliclazide Vs MD Aprepitant
	2	18.34	18.91	18.32	18.32	18.61	18.37	18.4783	0.238614		2	18.4783	0.238614	17.1217	0.114266	20.2167	0.868324	22.0467	1.04647		0.000806065	1.00745e-05
	8	18.18	18.26	18.26	18	17.93	17.85	18.08	0.176975		8	18.08	0.176975	16.9983	0.447188	19.85	1.17341	20.24	1.3911		0.00443606	0.00364367
	Insulin levels (µU/ml) of Aprepitant alone in Normal Rats																					P<0.001
	Time (hr)	Rat 1	Rat 2	Rat 3	Rat 4	Rat 5	Rat 6	Mean	SD													P<0.01
	2	17.15	16.93	17.05	17.16	17.19	17.25	17.1217	0.114266
	8	17.12	16.8	17.35	17.38	16.19	17.15	16.9983	0.447188
	Insulin levels (µU/ml) of Gliclazide + SD Aprepitant in Normal Rats
	Time (hr)	Rat 1	Rat 2	Rat 3	Rat 4	Rat 5	Rat 6	Mean	SD
	2	21.43	19.39	20.18	19.41	19.79	21.1	20.2167	0.868324
	8	18.16	21.22	20.63	19.1	19.31	20.68	19.85	1.17341
	Insulin levels (µU/ml) of Gliclazide + MD Aprepitant in Normal Rats
	Time (hr)	Rat 1	Rat 2	Rat 3	Rat 4	Rat 5	Rat 6	Mean	SD
	2	22.39	20.19	21.69	22.31	22.39	23.31	22.0467	1.04647
	8	22.14	19.92	20.39	21.46	18.99	18.54	20.24	1.3911

## Sheet: Diabetic Rats
	Insulin levels (µU/ml) of Gliclazide alone in Diabetic Rats										Time (hr)	Gliclazide		Aprepitant		Aprepitant Single Dose + Gliclazide		Aprepitant Multiple Dose + Gliclazide			T TEST (Significance)
	Time (hr)	Rat 1	Rat 2	Rat 3	Rat 4	Rat 5	Rat 6	Mean	SD			Mean	SD	Mean	SD	Mean	SD	Mean	SD		Gliclazide Vs SD Aprepitant	Gliclazide Vs MD Aprepitant
	2	10.56	7.13	8.27	9.57	9.52	10.95	9.33333	1.4279		2	9.33333	1.4279	7.44167	0.313842	11.2533	1.14648	12.965	0.511263		0.0279742	0.0001583
	8	9.71	8.32	7.68	6.14	8.15	9.12	8.18667	1.23744		8	8.18667	1.23744	7.14333	0.0975021	9.09	0.830903	10.1398	0.901548		0.168496	0.0107843
	Insulin levels (µU/ml) of Aprepitant alone in Diabetic Rats																					P<0.001
	Time (hr)	Rat 1	Rat 2	Rat 3	Rat 4	Rat 5	Rat 6	Mean	SD													P<0.01
	2	7.39	7.25	7.12	7.87	7.23	7.79	7.44167	0.313842													P<0.05
	8	7.12	7.12	7.05	7.23	7.05	7.29	7.14333	0.0975021
	Insulin levels (µU/ml) of Gliclazide + SD Aprepitant in Diabetic Rats
	Time (hr)	Rat 1	Rat 2	Rat 3	Rat 4	Rat 5	Rat 6	Mean	SD
	2	11.23	11.95	10.95	9.52	10.92	12.95	11.2533	1.14648
	8	10.32	8.79	8.93	8.56	8.1	9.84	9.09	0.830903
	Insulin levels (µU/ml) of Gliclazide + MD Aprepitant in Diabetic Rats
	Time (hr)	Rat 1	Rat 2	Rat 3	Rat 4	Rat 5	Rat 6	Mean	SD
	2	12.75	13.7	12.2	12.77	13.17	13.2	12.965	0.511263
	8	11.84	10.04	9.52	9.61	9.469	10.36	10.1398	0.901548

## Sheet: Rabbits
	Insulin levels (µU/ml) of Gliclazide alone in Diabetic Rats										Time (hr)	Gliclazide		Aprepitant		Aprepitant Single Dose + Gliclazide		Aprepitant Multiple Dose + Gliclazide			T TEST (Significance)
	Time (hr)	Rat 1	Rat 2	Rat 3	Rat 4	Rat 5	Rat 6	Mean	SD			Mean	SD	Mean	SD	Mean	SD	Mean	SD		Gliclazide Vs SD Aprepitant	Gliclazide Vs MD Aprepitant
	3	13.19	13.8	13.78	13.89	12.94	11.53	13.1883	0.897584		3	13.1883	0.897584	10.5483	0.245065	14.1567	0.624617	15.985	0.791423		0.0552581	0.000191727
	Insulin levels (µU/ml) of Aprepitant alone in Diabetic Rats																					P<0.001
	Time (hr)	Rat 1	Rat 2	Rat 3	Rat 4	Rat 5	Rat 6	Mean	SD													P<0.01
	3	10.52	10.31	11	10.36	10.59	10.51	10.5483	0.245065													P<0.05
	Insulin levels (µU/ml) of Gliclazide + SD Aprepitant in Diabetic Rats
	Time (hr)	Rat 1	Rat 2	Rat 3	Rat 4	Rat 5	Rat 6	Mean	SD
	3	13.69	14.68	14.37	13.12	14.69	14.39	14.1567	0.624617
	Insulin levels (µU/ml) of Gliclazide + MD Aprepitant in Diabetic Rats
	Time (hr)	Rat 1	Rat 2	Rat 3	Rat 4	Rat 5	Rat 6	Mean	SD
	3	14.96	16	16.39	16.51	16.93	15.12	15.985	0.791423
